# Supplementary material for: Spinal Cord Imaging Markers and Recovery of Volitional Leg Movement With Spinal Cord Epidural Stimulation in Individuals With Clinically Motor Complete Spinal Cord Injury
Source: Front Syst Neurosci. 2020 Oct 21;14:559313. doi: 10.3389/fnsys.2020.559313 (PMC7654217; doi:10.3389/fnsys.2020.559313)
Supplement: Supplementary Table 1 — Spinal cord MRI collection parameters utilized for each research participant. [file Table_1.XLSX]

## Sheet: Sag_Upper
Pub ID	TR	TE	Thickness	ETL	FOV	PFOV%	NSA	BW	Pixel	Matrix	Phase Encodes	% sampling	Flip Angle
B30	3000	74	3 x 3.45	17	320 x 320	100	2	600	1.125 x 1.125	320 x 240	442	75	160
B23	3000	74	3 x 3.45	17	320 x 320	100	2	600	1.125 x 1.125	320 x 240	442	75	160
A80	3000	74	3 x 3.45	17	320 x 320	100	2	600	1.125 x 1.125	320 x 240	442	75	160
B21	3000	74	3 x 3.45	17	320 x 320	100	2	600	1.125 x 1.125	320 x 240	442	75	160
A41	3000	74	3 x 3.45	17	320 x 320	100	2	600	1.125 x 1.125	320 x 240	442	75	160
A68	3000	74	3 x 3.45	17	320 x 320	100	2	600	1.125 x 1.125	320 x 240	442	75	160
A99	3380	74	3 x 3.45	17	320 x 320	100	2	600	1.25 x 1.25	320 x 240	442	75	160
B32	3000	74	3 x 3.45	17	320 x 320	100	2	600	1.125 x 1.125	320 x 240	442	75	160
A101	3000	74	3 x 3.45	17	320 x 320	100	2	600	1.125 x 1.125	320 x 240	442	75	160
A96	3000	74	3 x 3.45	17	320 x 320	100	2	600	1.125 x 1.125	320 x 240	442	75	160
A110	4020	74	3 x 3.45	17	320 x 320	100	2	600	1.25 x 1.25	320 x 240	442	75	160
B41	3380	74	3 x 3.45	17	320 x 320	100	2	600	1.25 x 1.25	320 x 240	442	75	160
B47	4020	74	3 x 3.45	17	320 x 320	100	2	600	1.25 x 1.25	320 x 240	442	75	160

## Sheet: Sag_Mid
Pub ID	TR	TE	Thickness	ETL	FOV	PFOV%	NSA	BW	Pixel	Matrix	Phase Encodes	% sampling	Flip Angle
B30	-	-	-	-	-	-	-	-	-	-	-	-	-
B23	-	-	-	-	-	-	-	-	-	-	-	-	-
A80	-	-	-	-	-	-	-	-	-	-	-	-	-
B21	-	-	-	-	-	-	-	-	-	-	-	-	-
A41	-	-	-	-	-	-	-	-	-	-	-	-	-
A68	-	-	-	-	-	-	-	-	-	-	-	-	-
A99	-	-	-	-	-	-	-	-	-	-	-	-	-
B32	-	-	-	-	-	-	-	-	-	-	-	-	-
A101	4000	68	3 x 3.45	17	320 x 320	100	2	600	1.33 x 1.33	320 x 208	425	65	120
A96	-	-	-	-	-	-	-	-	-	-	-	-	-
A110	-	-	-	-	-	-	-	-	-	-	-	-	-
B41	5370	74	3 x 3.45	17	320 x 320	100	2	600	1.25 x 1.25	320 x 240	442	75	140
B47	-	-	-	-	-	-	-	-	-	-	-	-	-

## Sheet: Sag_Lower
Pub ID	TR	TE	Thickness	ETL	FOV	PFOV%	NSA	BW	Pixel	Aquisition Matrix	Phase Encodes	% sampling	Flip Angle
B30	4300	71	3 x 3.45	17	320 x 320	100	2	600	1.33 x 1.33	320 x 208	391	65	130
B23	3000	74	3 x 3.45	17	320 x 320	100	2	600	1.19 x 1.19	320 x 240	442	75	160
A80	4300	71	3 x 3.45	17	320 x 320	100	2	600	1.33 x 1.33	320 x 208	391	65	130
B21	4000	71	3 x 3.45	17	320 x 320	100	2	600	1.2 x 1.2	320 x 240	442	75	150
A41	3000	74	3 x 3.45	17	320 x 320	100	2	600	1.25 x 1.25	320 x 240	442	75	160
A68	4000	71	3 x 3.45	17	320 x 320	100	2	600	1.20 x 1.20	320 x 240	442	75	132
A99	3620	71	3 x 3.45	17	320 x 320	100	2	600	1.2 x 1.2	320 x 240	442	75	132
B32	4000	71	3 x 3.45	17	320 x 320	100	2	600	1.2 x 1.2	320 x 240	442	75	132
A101	4940	71	3 x 3.45	17	320 x 320	100	2	600	1.33 x 1.33	320 x 208	391	65	130
A96	4000	71	3 x 3.45	17	320 x 320	100	2	600	1.2 x 1.2	320 x 240	442	75	132
A110	4020	74	3 x 3.45	17	320 x 320	100	2	600	1.25 x 1.25	320 x 240	442	75	160
B41	5370	74	3 x 3.45	17	320 x 320	100	2	600	1.25 x 1.25	320 x 240	442	75	140
B47	3000	74	3 x 3.45	17	320 x 320	100	2	600	1.25 x 1.25	320 x 240	442	75	150

## Sheet: Ax_Upper
Pub ID	TR	TE	Thickness	ETL	FOV	PFOV%	NSA	BW	Pixel	Acquisition Matrix	Phase Encodes	% sampling	Flip Angle
B30	5890	74	3 x 3.45	26	512 x 512	100	2	610	0.35 x 0.35	256 x 179	234	70	160
B23	5540	74	3 x 3.45	26	512 x 512	100	2	610	0.35 x 0.35	256 x 179	260	70	160
A80	6580	74	3 x 3	26	512 x 512	100	2	610	0.35 x 0.35	256 x 179	234	70	160
B21	5190	74	3 x 3	26	512 x 512	100	2	610	0.35 x 0.35	256 x 179	260	70	160
A41	5540	74	3 x 3	26	512 x 512	100	2	610	0.35 x 0.35	256 x 179	260	70	160
A68	5190	74	3 x 3	26	512 x 512	100	2	610	0.35 x 0.35	256 x 179	260	70	160
A99	4850	74	3 x 3.45	26	512 x 512	100	2	610	0.35 x 0.35	256 x 179	260	70	160
B32	4850	74	3 x 3	26	512 x 512	100	2	610	0.35 x 0.35	256 x 179	260	70	160
A101	6580	74	3 x 3	26	512 x 512	100	2	610	0.35 x 0.35	256 x 179	234	70	160
A96	5890	74	3 x 3	26	512 x 512	100	2	610	0.35 x 0.35	256 x 179	260	70	160
A110	4900	75	3 x 3	26	512 x 512	100	2	610	0.313 x 0.313	256 x 179	260	70	160
B41	4500	74	3 x 3	26	512 x 512	100	2	610	0.35 x 0.35	256 x 179	260	70	160
B47	4850	74	3 x 3	26	512 x 512	100	2	610	0.35 x 0.35	256 x 179	260	70	154

## Sheet: Ax_Mid
Pub ID	TR	TE	Thickness	ETL	FOV	PFOV%	NSA	BW	Pixel	Aquisition Matrix	Phase Encodes	% sampling	Flip Angle
B30	4170	82	5 x 10	28	512 x 512	100	2	610	0.35 x 0.35	256 x 179	252	70	121
B23	-	-	-	-	-	-	-	-	-	-	-	-	-	Images were not taken because of time limitation
A80	4170	82	5 x 10	28	512 x 512	100	2	610	0.35 x 0.35	256 x 179	252	70	121
B21	3690	82	5 x 10	28	512 x 512	100	2	610	0.35 x 0.35	256 x 179	252	70	121
A41	5070	78	5 x 10	28	512 x 512	100	2	610	0.35 x 0.35	256 x 179	252	70	121
A68	3690	82	5 x 10	28	512 x 512	100	2	610	0.35 x 0.35	256 x 179	252	70	121
A99	4240	82	5 x 10	28	512 x 512	100	2	610	0.35 x 0.35	256 x 179	252	70	121
B32	4240	82	5 x 10	28	512 x 512	100	2	610	0.35 x 0.35	256 x 179	252	70	121
A101	4170	82	5 x 10	28	512 x 512	100	2	610	0.35 x 0.35	256 x 179	252	70	121
A96	3690	82	5 x 10	28	512 x 512	100	2	610	0.35 x 0.35	256 x 179	252	70	121
A110	4000	82	5 x 10	28	512 x 512	100	2	610	0.313 x 0.313	256 x 179	364	70	121
A110 lower_tspine	4240	82	5 x 10	28	512 x 512	100	2	610	0.313 x 0.313	256 x 179	364	70	121
A110	4240	82	5 x 10	28	512 x 512	100	2	610	0.35 x 0.35	256 x 179	252	70	121
B47	4180	82	5 x 10	28	512 x 512	100	2	610	0.313 x 0.313	256 x 179	308	70	121
B47 lower_Tspine	4240	82	5 x 10	28	512 x 512	100	2	610	0.313 x 0.313	256 x 179	364	70	121

## Sheet: Ax_Lower
Pub ID	TR	TE	Thickness	ETL	FOV	PFOV%	NSA	BW	Pixel	Matrix	Phase Encodes	% sampling	Flip Angle
B30	4100	82	5 x 10	28	512 x 512	100	2	610	0.35 x 0.35	256 x 179	252	70	121
B23	5062	78	3 x 3.45	28	512 x 512	100	2	610	0.35 x 0.35	256 x 179	252	70	121
A80	3700	82	5 x 10	28	512 x 512	100	2	610	0.35 x 0.35	256 x 179	252	70	121
B21	3280	82	5 x 10	28	512 x 512	100	2	610	0.35 x 0.35	256 x 179	252	70	121
A41	7090	78	5 x 10	28	512 x 512	100	2	610	0.35 x 0.35	256 x 179	252	70	121
A68	3280	82	5 x 10	28	512 x 512	100	2	610	0.35 x 0.35	256 x 179	252	70	121
A99	4920	82	5 x 10	28	512 x 512	100	2	610	0.35 x 0.35	256 x 179	252	70	121
B32	3690	82	5 x 10	28	512 x 512	100	2	610	0.35 x 0.35	256 x 179	252	70	121
A101	4820	82	5 x 10	28	512 x 512	100	2	610	0.35 x 0.35	256 x 179	252	70	121
A96	4100	82	5 x 10	28	512 x 512	100	2	610	0.35 x 0.35	256 x 179	252	70	121
A110	5010	82	5 x 10	28	512 x 512	100	2	610	0.313 x 0.313	256 x 179	364	70	121
B41	4100	82	5 x 10	28	512 x 512	100	2	610	0.35 x 0.35	256 x 179	252	70	121
B47	3820	82	5 x 10	28	512 x 512	100	2	610	0.313 x 0.313	256 x 179	364	70	121
